# Supplementary material for: Glycemic control and lipid outcomes in children and adolescents with type 2 diabetes
Source: PLoS One. 2019 Jul 1;14(7):e0219144. doi: 10.1371/journal.pone.0219144 (PMC6602203; doi:10.1371/journal.pone.0219144)
Supplement: S1 Dataset — (XLSX) [file pone.0219144.s001.xlsx]

## Sheet: work.mmbCSV
id	age_0	race	sex	metformin_0	insulin_0	tx_0	a1c_0	dka	hhs	gluc_0	alb_0	co2_0	bun_0	creat_0	weight_0	height_0	bmi_0	zbmi_0	perc_bmi_0	sbp_0	sys_htn_0	dbp_0	dia_htn_0	pp_0	htn_0	alt_0	ast_0	tchol_0	tg_0	tg_up_0	hdl_0	ldl_0	ldl_up_0	non_hdl_0	non_hdl_up_0	tc/hdl_0	F/U 1 year	age_1	F/U 1 4=no DMRx 3=other addtn 2=both 1=met alone 0=insulin alone	A1C #2	Albumin #2	Co2 #2	BUN #2	Creatinine #2	Weight #2 (kg)	Height #2 (cm)	BMI #2	zscoreBMI 2	BMIpercentile 2
1	11	1	1	1	1	2	8.9	0	0	151	4.1	27	9	0.6	125.6	161	48.5	2.84	99	117	0	76	0	41	0			179	109	0	34	122	0	145	1	3.20588		12	2	8.7	4.3				135.9	164.9	50	2.88	99
2	12	1	2	1	1	2	11	0	0	167	4.5	29	11	0.5	52.8	151	23.19	1.26	90	101	0	77	0	24	0	21	22	254	44	0	49	201	1	205	1	0.897959		13	2	6.2	4.2	26	13	0.6	56.7	156.7	23.1	1.07	86
3	15	1	1	1	1	2	14	0	0	504	5.6	6	12	1.3	87.9	179	27.4	1.54	94	148	1	87	1	61	1	40	27	101	71	0	45	42	0	56	0	1.57778		16	2	14	4	25	14	1.3	94.2	180	29.1	1.83	97
4	16	1	2	1	1	2	9.2	0	0	400	4.2	27	11	0.6	113.4	166.2	41	2.43	99	122	0	75	0	47	0	13	25											17	2	10.3	3.9				109.9	167	39.47	2.31	99
5	14	1	1	1	1	2	14	0	0	600	5.2	23	10	0.8	123.7	178.6	38.84	2.64	99	140	1	70	0	70	1			225	403	1	27	153	1	198	1	14.9259		15	2	7	4.6	31	10	1.1	133.1	179.5	41.37	2.76	99
6	11	1	1	1	1	2	13.4	0	0	200	4.8	18	7	0.5	61.8	146.4	28.83	2.21	99	113	0	67	0	46	0	26	15	151	89	0	36	97	0	115	0	2.47222		12	1	5.3	4.8	25	11	0.6	57.7	154	24.33	1.58	94
7	13	1	1	1	1	2	14	1	0	600	5.2	8	52	2.7	78.5	171.96	26.55	1.74	96	129	0	75	0	54	0	16	25	182	133	0	55	101	0	127	0	2.41818		14	0	6					102.8	170.5	35.36	2.46	99
8	14	1	2	0	1	0	11.2	0	0	695	3.4	23	6	1.1	107	163	40.27	2.55	99	102	0	63	0	39	0	11	29											15	2	5.9	3.8				121.2	165.3	44.36	2.59	99
9	17	2	2	1	0	1	10.3	0	0	35.93	4.5	22	9	0.6	96	165.6	35.06	2.05	98	117	0	62	0	55	0	95	70	163	177	1	28	125	0	135	1	6.32143		18	1	5.9					93	164	34.63	1.93	97
10	18	1	2	1	1	2	14	0	0	298		24	8	0.6	106.4	162.7	40.26	2.21	99	129	1	63	0	66	1			203	80	0	49	137	1	154	1	1.63265		19	1	5.1					85.8	163	32.34	1.69	95
11	15	2	1	0	1	0	14	0	0	422	4.9	14	9	0.9	100	171.75	33.95	2.35	99	146	1	82	0	64	1			157	591	1	18	36	0	139	1	32.8333		16	2	5.8	4.6	26	17	1.1	103.4	151.9	44.88	2.93	99
12	16	1	1	1	1	2	14	0	0	238	4.4	27	13	0.7	71.8	166	26.1	1.36	91	114	0	57	0	57	0	13	17	171	137	0	34	109	0	137	1	4.02941		17	0	12.5					88.5	168	31.36	2.03	98
13	9	1	2	1	0	1	8	0	0	101	4.5	26	7	0.5	75.5	152.3	32.6	2.59	99	137	1	80	0	57	1	41	37											10	1	9.5	4.2	24	8	0.5	80.1	158.5	31.93	2.42	99
14	15	1	1	1	1	2	12.1	0	0	409	5.6	20	11	1.1	135.6	181	41.45	2.76	99	134	1	72	0	62	1			168	294	1	26	93	0	142	1	11.3077		16	1	5.5	5.1	25	9	0.9	132.2	180.5	40.64	2.75	99
15	11	1	2	1	0	1	7.4	0	0	127	3.7	27	11	0.7	121.3	169.6	42.23	2.82	99	138	1	73	0	65	1	25	22	153	109	0	42	89	0	111	0	2.59524		12	1	7.2	3.8	27	12	0.8	131.8	172	44.6	2.8	99
16	16	1	2	1	1	2	7	0	0		4.5	24	8	0.8	79.2	165.8	28.8	1.6	95							17	23											17	2	6.6	3.9	25	9	0.8	79.1	164.3	29.23	1.55	94
17	14	1	2	1	0	1	7.8	0	0	107	4.6	25	10	0.6	101.2	164.2	37.59	2.43	99	128	1	63	0	65	1	17	21	146	52	0	52	77	0	94	0	1		15	1	7.3	4.9	23	10	0.4	92.7	164.4	34.35	2.18	99
18	14	1	1	1	0	1	7	0	0	113	4.6	20	12	0.7	146.5	170.2	50.65	2.96	99	129	0	56	0	73	0	29	27											15	1	8.3					149.8	171.7	50.8	3.02	99
19	14	1	2	1	1	2	10.6	0	0		4.5	29	9	0.8	109.5	162.4	41.58	2.6	99	137	1	67	0	70	1			239	152	1	54	187	1	185	1	2.81481		15	2	6.2	4.6	32	9	0.7	116.1	165.2	42.61	2.56	99
20	13	1	2	1	0	1	8	0	0	182	5	25	9	0.6	85.5	163	32.2	2.12	98	108	0	55	0	53	0			264	223	1	56	194	1	208	1	3.98214		13	1	7.1	4.6				84.1	164.5	31.13	2.03	98
21	11	1	2	1	1	2	8.5	0	0						82.9	158.5	33.05	2.42	99	116	0	66	0	50	0													12	2	7.2	4	25	9	0.6	86.6	165	31.86	2.24	99
22	14	1	2	0	1	0	12.3	1	0	421	4.8	6	8	1.1	112.9	160.3	43.9	2.62	99	142	1	83	0	59	1	32	18	186	90	0	43	125	0	143	1	2.09302		15	1	6.3	4.3	23	15	0.7	117.5	161.6	45	2.6	99
23	14	2	1	1	1	2	13.3	0	0	243	4.3	25	8	0.8	97.3	187.5	27.7	1.79	96	153	1	81	0	72	1			142	127	0	23	119	0	119	0	5.52174		15	2	5.8	5	29	14	1	104.3	188.4	29.43	1.92	97
24	9	1	2	1	0	1	9.1	0	0	259	4	25	12	0.5	60.8	150.5	26.843	2.15	98							59	33	195	78	0	46	134	1	149	1	1.69565		11	1	8.5	3.8	27	11	0.6	66.9	156.7	27.2451	1.92	97
25	11	1	2	1	0	1	7.4	0	0						61.7	145.7	29.0647	2.2	99	128	1	67	0	61	1			190	121	0	42	124	0	148	1	2.88095		12	1	5.6	4.2	24	7	0.6	67.7	151.5	29.496	2.11	98
26	11	1	1	1	1	2	12.6	0	0						110	166.2	39.8227	2.69	99	146	1	86	1	60	1	28	41											12	0	5.1					129.3	170.5	44.4785	2.78	99
27	9	1	2	1	0	1	8	0	0	200	4.4	27	9	0.6	60.2	147	27.8588	2.23	99	108	0	65	0	43	0	10	25											11	2	10.3	4.6	26	10	0.6	62.6	154	26.3957	1.91	97
28	16	1	2	0	1	0	14	0	0		4.6	26	15	0.7	81.3	160.5	31.5603	1.88	97	121	0	65	0	56	0	25	22											17	0	9.3					86.9	161.3	33.4004	1.95	97
29	14	1	2	1	1	2	8.8	0	0	130	4.1	25	12	0.6	92.2	156	37.8863	2.41	99	109	0	78	0	31	0	19	19	151	51	0	50	96	0	101	0	1.02		15	2	8	4	24	17	0.7	93.9	156.4	38.3877	2.37	99
30	15	1	2	1	1	2	10.3	0	0	140	4.3	16	9	0.8	110.8	163	41.7027	2.53	99	135	1	78	0	57	1			174	163	1	45	101	0	129	0	3.62222		16	2	6.9	4.2	26	10	0.7	120.6	164.1	44.7847	2.54	99
31	14	1	2	1	1	2	14	0	0	232	4.5	25	12	0.5	116.7	167.5	41.595	2.58	99	125	0	63	0	62	0			187	66	0	34	147	1	153	1	1.94118		15	2	7.4					126.2	168.5	44.4487	2.58	99
32	11	1	2	1	1	2	8.7	0	0	210	4.2	29	11	0.6	125.83	163	47.3597	2.94	99	132	1	66	0	66	1			158	60	0	37	111	0	121	0	1.62162		12	2	11.7	4.2	27	9	0.6	132.6	159	52.4505	2.97	99
33	13	1	2	1	1	2	13.9	0	0	292	4.6	23	9	0.6	93.7	164.75	34.5214	2.29	99	141	1	84	1	57	1	11	20	144	69	0	57	75	0	87	0	1.21053		15	2	14	4.6	27	9	0.5	101	162.5	38.2485	2.37	99
34	13	1	2	1	0	1	7.2	0	0	95	4.6	25	7	0.6	119.7	169	41.9103	2.62	99	127	1	68	0	59	1	42	27											15	2	11.7	4.5	24	6	0.5	120.1	170.3	41.47	2.49	99
35	13	1	1	1	1	2	9.1	0	0	188	4.1	24	11	0.6	87.6	157	35.539	2.47	99	135	1	66	0	69	1			140	83	0	43	86	0	97	0	1.93023		14	2	7.4	4.4	27	10	0.8	86	160.7	33.3017	2.34	99
36	11	1	2	1	0	1	8.1	0	0	82	4.3	28	11	0.7	115	173.3	38.2914	2.71	99	119	0	66	0	53	0	30	36	172	168	1	38	100	0	134	1	4.42105		12	1	5.9	4.3	27	13	0.9	115.2	177	36.771	2.55	99
37	13	1	2	1	1	2	12.7	1	1	1006	5	11	29	1.9	116.6	161.9	44.4841	2.73	99	142	1	80	0	62	1	26	19	157	97	0	41	121	0	116	0	2.36585		14	2	9.2	4.1	26	12	0.8	120.1	162.2	45.72	2.68	99
38	15	1	2	1	1	2	14	1	1	381	3.5	9	5	0.7	104	170	35.99	2.28	99	158	1	80	1	78	1	4	17											16	2	7.1	4	27	10	0.8	140	170	48.44	2.62	99
39	10	2	1	1	1	2	13	1	0	262	4.9	28	9	0.5	102.1	159.4	40.24	2.71	99	123	1	72	0	51	1	63	58											11	2	9.5	4.4	26	9	0.6	114.6	164	42.67	2.74	99
40	14	2	1	1	1	2	9.2	0	0	276	5.2	27	9	0.8	98.9	179.7	30.67	2.1	98	116	0	50	0	66	0	195	86	209	256	1	36	147	1	173	1	7.11111		16	2	8.6	4.9	24	14	0.8	102.2	181.8	30.97	2.05	98
41	13	1	2	1	1	2	14	0	0			23	5	0.6	78.8	166	28.64	1.84	97	113	0	70	0	43	0													15	2	14	4.1	24	15	0.8	86	169.6	29	1.79	96
42	15	1	2	0	1	0	12	0	0						111.5	154	47.09	2.66	99	140	1	60	0	80	1			157	175	1	35	87	0	122	0	5		16	3	7.1	4.1	23	8	0.7	108.5	153	46.3	2.56	99
43	15	1	2	0	1	0	14	0	0	296	3.7	28	5	0.6	92.5	164.5	34.32	2.12	98	116	0	59	0	57	0													16	0	14	3.4	26	5	0.5	93.4	166.5	33.69	2	98
44	11	1	2	0	1	0	14	0	0	486	4.4	25	13	0.4	83.5	163	31.4	2.31	99	116	1	78	1	38	1	21	25	194	131	0	27	131	1	167	1	4.85185		12	1	13.2	4	24	12	0.4	112.9	171.5	38.44	2.63	99
45	12	1	2	1	0	1	14	0	0	281	4.7	18	6	0.5	98.2	179.7	30.46	2.12	98	129	1	77	0	52	1													13	2	9.4	4.2	26	10	0.6	110.9	180	34.28	2.28	99
46	16	2	1	0	1	0	10.4	0	0	217	4.9	22	14	0.7	103.9	182	31.37	2.11	98	119	0	65	0	54	0			342	240	1	45	295	1	297	1	5.33333		17	0	5.5	5.3	25	12	1	102.7	182.4	30.92	1.98	98
47	10	1	2	1	1	2	11.9	0	0	285	4.4	25	10	0.5	89.3	157.3	36.15	2.69	99	123	1	78	1	45	1	27	17	141	104	0	40	79	0	101	0	2.6		11	0	8.6	4.3	27	11	0.5	100.2	163	37.77	2.65	99
48	14	2	2	1	0	1	7.3	0	0	186	4.6	22	10	0.8	101.2	161.5	38.86	2.42	99							33	39	172	306	1	29	104	0	143	1	10.5517		16	1	7.3	4.5	22	9	0.6	98.7	163.3	37.07	2.24	99
49	11	1	2	1	0	1	7.7	0	0	225	4.8	25	10	0.5	64.5	147.5	29.69	2.23	99	127	1	73	0	54	1	57	45											12	2	11.1	4.1	27	8	0.5	66	153	28.24	1.89	97
50	12	1	1	1	1	2	9.9	0	0	318	4.1	24	10	0.5	131.3	167.9	46.65	2.81	99	135	1	62	0	73	1			154	137	0	37	96	0	117	0	3.7027		13	2	14	3.2	12	4	0.7	114.7	177.8	36.28	2.53	99
51	15	2	1	1	1	2	11	0	0	348	4.9	26	19	0.7	69.6	168	24.7	1.27	90	151	1	85	1	66	1	18	16											16	1	8.1	4.3	27	17	0.7	73.8	165.3	27.05	1.55	94
52	16	1	2	1	1	2	9.2	0	0	133	4.3	28	11	0.6	146.2	165.5	53.46	2.7	99	142	1	85	1	57	1	36	24	157	129	0	43	104	0	114	0	3		17	2	8.4	4.2	26	8	0.5	153.1	165.5	55.98	2.64	99
53	12	1	2	1	1	2	7.2	0	0	128	4	24	13	0.5	91.6	162	34.9	2.44	99	162	1	83	1	79	1	22	15	141	141	1	27	90	0	114	0	5.22222		13	2	11.9	4.1	26	9	0.6	91.6	162	34.96	2.34	99
54	12	1	2	1	1	2	10.8	0	0	469	4	24	7	0.5	113.3	171	38.7	2.6	99	116	0	69	0	47	0													13	2	6.3	3.9	25	12	0.7	118.2	164.5	43.75	2.71	99
55	11	1	2	1	0	1	8.6	0	0	193	4.9	24	7	0.7	69.4	150	30.89	2.32	99	113	0	62	0	51	0	36	29	153	217	1	44	80	0	109	0	4.93182		12	0	14	4.6	24	10	0.6	62.5	153	26.74	1.82	97
56	12	2	2	1	1	2	9.3	0	0	232	4.3	22	6	0.4	74.5	152.5	32	2.27	99	141	1	79	1	62	1													13	2	9.1	4.6	27	12	0.6	79.6	156.5	32.55	2.15	98
58	9	2	2	1	1	2	9.6	0	0	215	4.5	26	9	0.5	51.5	143.3	25.08	2.55	99	119	1	62	0	57	0	25	25	150	197	1	28	83	0	122	0	7.03571		10	2	6.1	4.4				53.8	150.9	23.63	1.65	95
59	11	1	2	1	0	1	8.4	0	0						104	159	41.2	2.8	99	132	1	72	0	60	1													12	2	11.6	4.5	27	7	0.4	122.8	162.5	46.57	2.85	99
60	11	1	2	1	1	2	11.2	1	0	1210	4.5	9	22	1.4	112	172.8	37.51	2.62	99	128	1	81	1	47	1													12	2	8.3	4.6	25	11	0.8	118.4	172.8	39.71	2.62	99
61	12	1	1	1	0	1	15.3	0	0	179	4.1	25	13	0.6	85.9	170.2	29.65	2.14	98	136	1	71	0	65	1	53	34											14	1	13.9	4.1	25	13	0.8	106.9	176.7	34.24	2.4	99
62	9	1	2	1	1	2	11.1	1	0	461	5.2	18	16	0.9	94	140	48.03	3.02	99	119	1	56	0	63	1													10	1	6.3	4.2				104.9	153	44.81	2.91	99
63	13	1	1	1	1	2	10.6	0		444	4.8	25	12	0.7	95.9	161.4	36.87	2.55	99	180	1	47	0	133	1	18	25	154	186	1	30	87	0	124	0	6.2		15	2	10.1	5	27	8	0.7	92.8	164	34.56	2.4	99
64	9	1	2	1	1	2	11.5	0	0	207	4.8	24	8	0.4	68.6	144.5	32.85	2.65	99	125	1	68	0	57	1	37	36	199	224	1	36	141	1	163	1	6.22222		11	2	5.4	4.5	27	10	0.5	79	152.5	34.02	2.53	99
65	14	1	2	1	1	2	9.7	0	0	176	3.8	23	10	0.6	94.4	164.7	34.8	2.23	99	101	0	61	0	40	0	7	17											15	2	14	4	26	11	0.6	98.2	162.7	37.1	2.29	99
66	13	1	2	1	1	2	9.5	0	0	348	4.9	20	8	0.5	73.4	166.5	26.52	1.65	95	124	1	87	1	37	1			226										14	2	5.7	4.3	28	12	0.8	81.9	167.5	29.24	1.82	97
67	11	1	2	1	1	2	11.2	0	0	133	4.4	23	7	0.5	113.4	163.5	42.49	2.81	99	115	0	53	0	62	0	38	41	268	190	1	35	226	1	233	1	5.42857		12	2	12.6	4.4	24	11	0.5	122.1	169.2	42.71	2.72	99
68	9	1	2	1	1	2	10.3	0	0	183	4.9	23	7	0.4	76	151.99	32.95	2.61	99	139	1	95	1	44	1			191	81	0	37	146	1	154	1	2.18919		10	2	9.9					89	160.5	34.6	2.58	99
69	11	2	2	1	1	2	10.7	0	0	352	4.9	27	6	0.4	55.6	147.8	25.49	1.77	96	134	1	73	0	61	1	19	19	221	119	0	70	146	1	151	1	1.7		12	2	8.7	4.9	26	7	0.4	68.9	150	30.67	2.15	98
70	10	1	2	1	1	2	11.6	0	0	184					91.7	163.7	34.22	2.54	99	92	0	62	0	30	0			184	97	0	49	120	0	135	1	1.97959		12	2	14	4	25	8	0.5	94.5	169.5	32.94	2.35	99
71	16	1	2	1	1	2	14	0	0	314	4.6	26	15	0.7	81.3	160.5	31.61	1.88	97	121	0	65	0	56	0	25	22											17	0	9.3					86.9	161.4	33.41	1.95	97
72	13	1	2	1	1	2	9.8	0	0	263	4.6	27	18	0.6	92.2	168.6	32.48	2.22	99	155	1	92	1	63	1	22	20	191	167	1	32	145	1	159	1	5.21875		14	2	6.5	4.5	30	12	0.6	97.4	169.2	34.07	2.23	99
73	10	1	2	1	0	1	7.1	0	0	87	4.8	24	11	0.7	74.5	154	31.46	2.42	99	111	0	67	0	44	0			147	125	0	44	78	0	103	0	2.84091		11	1	6.1	4.6	27	7	0.7	76.9	159	30.46	2.25	99
74	12	2	2	0	0	4	8.8	0	0	308	4.2	27	11	0.5	75.9	155.3	31.52	2.21	99	117	0	67	0	50	0	116	72	208	302	1	33	150	1	175	1	9.15152		13	2	9.9	4.5	29	11	0.4	80.3	158.8	31.89	2.13	98
75	13	1	2	0	1	0	13.6	1	0	463	4.7	<5	25	1.1	73	163.3	27.37	1.72	96	152	1	83	1	69	1	14	43	210	330	1	51	93	0	159	1	6.47059		14	0	7.3					101.2	164.7	37.31	2.4	99
76	16	1	2	1	1	2	9.9	0	0	193	4.4	24	10	0.5	118.1	165.5	43.18	2.48	99	133	1	64	0	69	1	445	191	141	148	1	22	105	0	119	0	6.72727		17	2	8.6					124.9	167.5	44.59	2.45	99
77	12	2	2	1	1	2	8.6	0	0	162	4.6	21	8	0.5	76.9	158.7	30.53	2.11	98	137	1	78	0	59	1			236	226	1	34	179	1	202	1	6.64706		13	2	7.2					76	161.8	29.07	1.85	97
78	14	1	2	1	1	2	7.1	0	0						78.7	146.5	36.72	2.37	99	127	1	65	0	62	1													15	2	8.1	4.3	28	5	0.5	78.7	148.8	35.6	2.23	99
79	12	1	1	1	0	1	7.3	0	0	79	4.2	29	10	0.5	86.2	151.5	37.61	2.6	99	105	0	55	0	50	0	31	31	181	78	0	63	111	0	118	0	1.2381		13	1	6.3					93.9	160.5	36.51	2.53	99
80	11	1	2	1	1	2	11.4	0	0	300	4.3	23	10	0.6	102	156.7	41.54	2.76	99	137	1	74	0	63	1	23	21	196	191	1	33	127	0	163	1	5.78788		12	2	5.9					116.7	160.5	45.37	2.8	99
81	11	1	2	1	1	2	10.4	0	0	387	4.2	25	12	0.5	69	151.2	30.18	2.18	98	115	0	64	0	51	0													12	2	5.4					62.8	156.3	25.75	1.59	94
82	8	1	2	0	1	0	14	0	0	417	4.6	24	11	0.5	49.6	154	20.95	1.47	93	125	1	77	1	48	1			184	392	1	39	96	0	145	1	10.0513		10	0	8	4	27	8	0.5	63.2	151	27.76	2.13	98
83	13	2	2	0	1	0	14	0	0	404	4.1	25	9	0.6	74.9	164	27.85	1.76	96	105	0	59	0	46	0			151	158	1	24	107	0	127	0	6.58333		14	0	7.5	3.9	24	17	0.8	95	164	35.37	2.27	99
84	8	1	2	1	1	2	14	0	0	350	4.6	15	12	0.6	61.6	139	31.93	2.69	99	110	0	75	1	35	0			213	255	1	25	150	1	188	1	10.2		10	2	10.9					69	151	30.31	2.37	99
85	14	1	2	1	1	2	14	0	0	276					86.3	161	33.29	2.19	98	119	0	62	0	57	0			113	72	0	30	71	0	83	0	2.4		15	2	11.8					86.2	162.7	32.61	2.03	98
86	15	2	1	1	1	2	14	0	0	669	4.4	24	13	0.7	97	171.8	32.86	2.26	99	131	1	70	0	61	1			250	1141	1	29	n/a	1	221	1	39.3448		16	2	5.7	4.9	28	14	0.8	126.9	173	42.46	2.85	99
87	15	1	2	0	1	0	14	0	0	255	4.2	27	6	0.6	66	157	26.78	1.29	90	117	0	70	0	47	0			103	79	0	27	60	0	76	0	2.92593		17	2	8.9	4	29	12	0.7	91.2	158.6	36.31	2.12	98
88	9	1	2	0	1	0	12.1	0	0	268	5	22	8	0.4	40	133	22.61	1.75	96	104	0	65	0	39	0			207	115	0	42	126	0	165	1	2.7381		10	0	8.9	4.9	27	11	0.4	50.2	139	26.02	2.02	98
89	16	1	1	1	1	2	13.4	0	0	542					122.5	170	42.45	2.84	99									202	227	1	52	124	0	150	1	4.36538		18	2	6.5	5	28	11	0.9	141.4	168.9	49.64	3.16	99
90	15	2	1	1	0	1	14	0	0	294	4.8	27	15	0.6	75	180	23.1	1.14	87	135	1	82	1	53	1			197	137	0	49	121	0	148	1	2.79592		16	2	6.1					102.1	176.2	32.94	2.24	99
91	10	1	2	1	1	2	13.1	0	0	381					74.2	164	27.63	2.1	98	106	0	76	1	30	0													11	2	8.1					81.4	167.5	29.06	2.11	98
92	11	1	2	1	1	2	8.3	0	0	109	4.4	27	9	0.5	67.3	153.3	28.68	2.11	98	113	0	69	0	44	0	46	25	138	76	0	67	58	0	71	0	1.13433		12	2	8.6	4.1	27	8	0.5	69.7	157.5	28.14	1.92	97
93	12	2	2	1	1	2	9.3	0	0	244	4.9	26	8	0.6	107	165	39	2.64	99	164	1	107	1	57	1	108	115											13	2	7.2					102.75	166.5	37.12	2.44	99
94	14	1	2	1	1	2	7	0	0	129	4.9	25	12	0.6	124.3	164	46.29	2.72	99	140	1	68	0	72	1	31	24	153	225	1	35	88	0	118	0	6.42857		15	2	6.3	3.9	26	6	0.5	123.8	161	47.83	2.69	99
95	10	1	2	1	1	2	14	0	0	304	5	25	11	0.5	72.4	158.4	28.9	2.26	99	110	0	57	0	53	0	31	43											11	1	6.8					84.3	164.2	31.31	2.28	99
96	15	1	1	1	1	2	14	0	0	267	4.2	29	8	0.6	104.7	163.1	39.36	2.67	99	116	0	67	0	49	0	15	31											16	2	6	4	25	13	0.7	122.6	165.5	44.83	2.92	99
97	13	1	2	1	1	2	14	0	0	261	4	23	4	0.5	90	165.1	33.07	2.2	99	136	1	80	1	56	1	27	24	143	91	0	27	112	0	116	0	3.37037		14	2	6	4.1	27	15	0.7	104.6	165	38.48	2.43	99
98	15	2	2	1	1	2	9.9	0	0	297	4.9	24	10	0.5	85.5	170	29.63	1.75	96	108	0	63	0	45	0			226	310	1	41	150	1	185	1	7.56098		16	0	7.7	4.5	28	19	0.7	92.3	170.5	31.8	1.86	97
99	9	1	2	0	1	0	11.8	0	0	403	4.4	25	10	0.5	75	170.1	26.83	2.07	98	111	0	59	0	52	0													10	0	11.2					76.6	160.5	29.78	2.28	99
100	14	1	1	1	1	2	10.4	0	0						135.1	169.5	48	2.9	99	99	0	52	0	47	0													15	2	9.3	4.3	27	10	0.9	145.6	170.2	50.34	3.05	99
101	11	1	1	1	1	2	7.4	0	0	117	4.2	21	11	0.5	91	162	34.73	2.52	99									187	118	0	44	116	0	143	1	2.68182		12	2	7.3	4.1	24	12	0.6	105.1	158.8	41.74	2.72	99
102	11	1	2	0	0	4	9.1	0	0	129	4.2	28	8	0.6	98.1	153.5	41.7	2.8	99	107	0	65	0	42	0	42	27	281	179	1	40	225	1	241	1	4.475		12	1	7.7	4.1	26	10	0.6	108.2	158.5	43.13	2.76	99
103	13	1	2	1	1	2	9.5	0	0	354	4.2	26	11	0.7	70.8	155	29.51	1.9	97	137	1	97	1	40	1	35	29	118	167	1	27	68	0	91	0	6.18519		15	3	5.3	4.3	225	10	0.8	68.7	156	28.27	1.66	95
104	13	2	1	1	1	2	10.6	0	0	394	8.9	24	11	0.5	123.6	154	52.1	2.95	99	142	1	67	0	75	1													14	2	5.8	4.3	22	14	0.5	129.2	169.2	45.2	2.86	99
105	10	1	2	0	1	0	14	1	0	1027	5.1	12	39	1.2	92.7	155.8	38.19	2.78	99							6	75	169	181	1	42	108	0	127	0	4.30952		11	1	7.3	4.2	27	10	0.5	107.6	155.8	44.4	2.88	99
106	11	1	1	0	1	0	12.8	1	0	358	5.2	10	5	0.6	102	149.8	45.45	2.8	99	146	1	84	1	62	1	34	35	194	247	1	36	58	0	158	1	6.86111		12	0	11.1	5.2	24	9	0.5	105.2	168	37.33	2.58	99
107	13	1	1	0	1	0	10.8	1	0	795	5.1	7	15	1.1	100.4	167	36	2.51	99	115	0	63	0	52	0			214	112	0	36	159	1	178	1	3.11111		14	2	10.2	4.8	27	11	0.6	113.6	166.5	41.04	2.72	99
108	12	1	2	1	1	2	13.2	0	0	290	4.1	21	8	0.6	81	165.5	29.51	2.08	98	122	0	58	0	64	0			131	141	1	31	71	0	100	0	4.54839		13	2	6.6	4.5	23	10	0.6	86.4	167.3	30.92	2.09	98
109	14	2	2	1	0	1	8.1	0	0	99	4	25	13	0.9	82.1	166.4	29.7	1.9	97	110	0	66	0	44	0	28	29											15	1	7.5	3.7				81.2	166.2	29.22	1.76	96
110	12	1	2	1	1	2	14	0	0	339	5	22	9	0.5	95.9	156.8	39.01	2.64	99	118	0	61	0	57	0	16	20	196	516	1	25	68	0	171	1	20.64		13	2	9					101.3	157	41.1	2.65	99
111	14	1	2	1	0	1	11.5	0	0	298	4.6	28	12	0.7	90.6	165.1	33.24	2.17	98	120	0	76	0	44	0	27	22											15	2	10.2	4.4	28	12	0.6	88.9	165.8	32.39	1.99	98
112	15	1	1	1	1	2	13.4	1	0	598	4.9	8	19	1.4	147.2	175.1	48.08	2.96	99	116	0	69	0	47	0	62	27	281	154	1	47	199	1	234	1	3.2766		16	1	5.5	5	27	7	0.8	149.5	175.5	48.61	3.07	99
113	10	1	2	1	1	2	13.2	0	0	347					60.1	152.8	25.78	1.91	97	115	0	59	0	56	0													11	2	9.7					63.3	156.8	25.79	1.75	96
114	15	1	1	1	1	2	10.3	0	0	229	4.4	25	9	0.8	130	175	42.5	2.79	99	160	1	66	0	94	1			151	123	0	32	99	0	119	0	3.84375		16	2	8.9	5.1	25	9	0.8	128	179.5	39.79	2.71	99
115	12	1	2	0	1	0	14	1	0	222	4.6	10	3	0.7	88	160.02	34.42	2.37	99	110	0	60	0	50	0	31	28											14	2	12.6	3.9	22	8	0.5	91.6	161	35.39	2.33	99
116	13	2	2	1	1	2	12.8	0	0	360	4.2	27	10	0.4	107.5	173.1	35.93	2.39	99	113	0	74	0	39	0			195	112	0	35	143	1	160	1	3.2		14	2	8.7	4.4	25	11	0.5	120.2	174	39.76	2.47	99
117	14	1	1	1	1	2	14	0	0	140	4.6	27	8	0.5	95.6	175.3	31.16	2.18	98	144	1	75	0	69	1	29	30	133	171	1	42	70	0	91	0	4.07143		15	2	8.4	4.6	29	14	0.7	119.6	176.5	38.45	2.62	99
118	13	1	2	1	1	2	13.2	1	1	320	4.7	6	14	0.8	93.6	174	30.9	2.1	98	131	1	63	0	68	1			255	345	1	39	180	1	216	1	8.84615		14	2	5.7	4.1	25	8	0.6	108.4	167	38.93	2.48	99
119	13	1	1	1	0	1	7.3	0	0						154.9	170	53.68	2.95	99	134	1	72	0	62	1			149	101	0	59	76	0	90	0	1.71186		14	2	5.6	3.7	25	10	0.7	164	170.5	56.5	3.08	99
120	13	1	2	1	1	2	11.2	0	0	232	4.4	25	10	0.6	93.7	168.3	33.08	2.27	99	120	0	72	0	48	0	9	20	244	189	1	32	210	1	212	1	5.90625		14	2	9.3	4.6	28	11	0.7	91.1	168.5	32.14	2.1	98
121	15	1	2	1	0	1	7.5	0	0	115	4.6	28	10	0.6	111.6	171.5	38	2.38	99	109	0	60	0	49	0	92	65											16	1	5.9					107.1	171.5	36.47	2.23	99
122	14	1	2	1	1	2	14	0	0	195	4.2	28	6	0.6	107.6	177.1	34.36	2.19	98							16	17											16	2	14	4.4	25	6	0.6	118.3	178.3	37.21	2.27	99
123	9	1	2	1	1	2	11.4	0	0	72	4.1	24	12	0.5	80	151.5	34.91	2.72	99	82	0	55	0	27	0	55	48	126	207	1	30	73	0	96	0	6.9		10	2	5.6	4.3	24	14	0.7	85.6	156.7	34.91	2.6	99
125	15	1	1	1	1	2	9.3	0	0	152	4.3	27	11	0.6	136.4	178.5	42.81	2.82	99	135	1	74	0	61	1			172										16	2	9					138.8	179.2	43.29	2.86	99
127	10	1	2	0	1	0	12.6	1	0						71.3	153	30.5	2.31	99	127	1	75	1	52	1													12	0	6.1					82.2	158	32.98	2.34	99
128	14	1	2	1	1	2	11.2	1	0	433	4.8	7	11	0.7	97.4	142	48.3	2.78	99	122	0	86	1	36	0	19	23	292	703	1	26	91	0	266	1	27.0385		15	2	6.6					108.8	160.4	42.35	2.55	99
129	14	1	2	1	1	2	14	0	0	492	4.6	23	15	0.9	102	160	39.84	2.48	99	122	0	65	0	57	0	27	27	176	268	1	21	132	1	155	1	12.7619		15	2	5.5					97.7	162	37.28	2.31	99
130	6	2	1	0	1	0	12.4	0	0	111	4.3	26	12	0.6	39.8	128.5	24.14	2.66	99	91	0	57	0	34	0	27	31											7	0	5.3	4.6	25	11	0.6	54	137	28.81	2.65	99
131	11	1	2	1	0	1	7	0	0		4.3				84.8	162.5	32.11	2.36	99	120	0	51	0	69	0	23	40	177	70	0	70	94	0	107	0	1		12	1	6.9					104.1	169.1	36.46	2.5	99
133	10	1	2	1	0	1	7.4	0	0	218	3.8	25	11	0.7	92	163	34.63	2.57	99	116	1	64	0	52	1	35	29											11	1	6.4	4.3	27	12	0.9	94.6	166	34.33	2.46	99
134	11	1	2	1	1	2	9.4	0	0	208	4.6	24	9	0.6	88	160.5	34.21	2.52	99	111	0	54	0	57	0													12	2	6.5	4.5	25	9	0.6	95.5	164	35.56	2.48	99
135	15	1	2	1	0	1	14	1	0	183	4.1	15	2	0.5	91.6	170.8	31.4	1.96	98	122	0	67	0	55	0			127	96	0	24	84	0	103	0	4		16	1	5.2	4.6	25	8	0.6	105.2	172.1	35.57	2.17	98
136	12	2	2	0	1	0	8	0	0	259	4.6	24	11	0.5	60.2	159	23.85	1.31	90	120	0	70	0	50	0			157	83	0	46	103	0	111	0	1.80435		13	2	5.2					60.6	157.5	24.47	1.28	90
137	14	1	2	1	1	2	12.6	1	0	177	5.4	16	6	0.5	94.3	139.7	48.32	2.76	99	112	0	67	0	45	0			133	132	0	33	79	0	100	0	4		15	0	5.9	4.2	28	11	0.9	106.2	162.7	40.18	2.45	99
138	13	1	2	1	1	2	8.1	0	0	99	4.3	26	9	0.6	134.7	173.2	44.97	2.72	99	127	1	76	0	51	1	50	47											15	2	9.3					135.7	179.5	42.18	2.53	99
139	15	1	2	1	1	2	8	0	0	171	3.8	25	11	0.7	81.6	152.4	35.13	2.22	99	114	0	59	0	55	0	38	29											16	2	7.7	4.2	24	11	0.7	79.7	156	32.8	1.96	98
140	13	1	2	1	1	2	11.4	1	0	592	5.4	17	24	0.9	117.2	164.2	43.54	2.72	99	105	0	68	0	37	0													14	2	13.1	3.9	8	8	0.6	110	164	40.9	2.53	99
141	10	1	2	1	0	1	9.2	0	0						157.8	164.1	58.69	3.12	99	116	0	43	0	73	0													11	1	7.4	4.3				168.9	165.5	61.66	3.12	99
142	11	1	2	1	1	2	7.5	0	0	125	4.6	21	10	0.6	78	157.7	31.41	2.29	99	122	1	83	1	39	1			107	107	0	26	60	0	81	0	4.11538		12	2	7.1					91.8	164	34.18	2.35	99
143	15	1	2	1	1	2	12.5	0	0	320	4.5	24	8	0.6	146.2	160.9	56.56	2.84	99	140	1	85	1	55	1			203	261	1	33	117	0	170	1	7.90909		16	2	10.2	4.4	21	14	0.7	151.7	161.9	57.96	2.78	99
144	9	1	2	1	1	2	14	0	0	280		28	11	0.5	53.4	137	28.49	2.28	99	112	0	58	0	54	0													10	2	13.3	4.8	29	9	0.5	58.5	144.7	27.98	2.16	98
145	12	2	2	1	1	2	14	0	0	277	4.8	18	8	0.5	72.1	159	28.56	1.95	98	110	0	59	0	51	0			158	116	0	36	105	0	122	0	3.22222		13	2	6.8	4.4	19	14	0.7	99	162	37.78	2.46	99
146	15	2	1	1	1	2	14	0	0	429	4.5	25	22	0.6	96.3	167.5	34.38	2.37	99	130	0	72	0	58	0	22	17	140	158	1	34	95	0	106	0	4.64706		16	2	9					103.8	167.6	37.01	2.55	99
147	13	1	1	1	1	2	14	1	0	282	4.9	14	12	0.6	98	162	37.3	2.57	99	132	1	75	0	57	1													14	2	11	4	27	12	0.6	96.8	166.5	34.97	2.43	99
148	15	2	2	1	0	1	7	0	0						88.1	155	36.73	2.27	99	125	0	79	0	46	0													17	3	6.7	4.4	27	14	0.6	90.6	154.7	37.91	2.24	99
149	11	1	2	1	1	2	10.3	0	0	220	4.2	28	7	0.6	96.6	158.6	38.46	2.72	99	118	0	76	0	42	0			177	87	0	38	123	0	139	1	2.28947		11	2	5.4	4.1	23	11	0.6	101.3	161.1	39.09	2.66	99
150	14	1	1	1	1	2	7.7	0	0	85	4.1	24	12	0.4	121.4	175	39.6	2.66	99	131	1	66	0	65	1	60	40								0			15	1	6.2					122.7	185	35.91	2.48	99
151	12	2	2	1	1	2	10	0	0	154	4.9	24	12	0.5	73.3	161	28.32	1.93	97	125	1	75	0	50	1	30	18	171	270	1	33	109	0	138	1	8.18182		13	2	8.2	4.5	24	10	0.4	83.1	164	30.94	2.03	98
152	14	1	2	1	1	2	10.1	0	0	226	4.4	22	9	0.6	121.5	157.1	49.3	2.79	99	106	0	42	0	64	0	16	23	160	107	0	35	99	0	125	0	3.05714		15	2	12.4	4.4	22	12	0.5	122.3	157.8	49.19	2.73	99
153	12	1	2	1	1	2	10.5	0	0	372	4.6	19	10	0.5	78	162.56	29.52	2.02	98	118	0	66	0	52	0			124	191	1	28	41	0	96	0	6.82143		14	2	14	4.7	23	15	0.6	89.9	166.4	32.52	2.11	98
154	11	1	2	0	1	0	14	0	0	222	4.7	26	9	0.4	69.9	159.1	27.66	2.03	98	116	0	62	0	54	0													12	0	11.9	4.5	25	12	0.4	82.6	162.5	31.33	2.23	99
155	14	1	2	0	1	0	11.3	1	0	454	5.3	11	16	0.9	108.4	160.7	42.02	2.58	99	123	0	61	0	62	0													15	0	5.9	4.4	23	9	0.6	109.2	161.5	41.93	2.51	99
156	9	1	2	0	1	0	10.5	0	0	139	5	27	11	0.5	61.7	140	31.53	2.6	99	131	1	46	0	85	1													10	2	6.3	4.5	27	9	0.4	64.7	149	29.19	2.28	99
157	14	1	1	1	1	2	14	0	0	470	4	21	11	0.8	129	166	46.81	2.91	99	152	1	75	0	77	1	24	40	202	322	1	23	99	0	179	1	14		16	2	14	4.2	23	10	0.7	118.1	170.5	40.69	2.75	99
158	13	1	2	1	1	2	13.6	0	0	334	3.8	24	9	0.5	87	157	35.5	2.38	99	144	1	62	0	82	1													14	2	13.5					84.6	150.6	37.36	2.4	99
159	7	2	2	1	1	2	9.1	0	0	490	4.4	27	13	0.6	53.6	128	32.76	2.82	99									153	143	1	49	74	0	104	0	2.91837		8	2	12.2	4	25	10	0.5	55.9	135.5	30.49	2.57	99
160	12	1	2	1	1	2	14	0	0	303	4.2	26	11	0.6	54.1	154	22.85	1.14	87	131	1	62	0	69	1			189	76	0	44	133	1	145	1	1.72727		13	0	13					63.9	162	24.39	1.28	90
161	15	1	1	1	0	1	7.6	0	0	203	4.6	30	11	1.2	115.8	174.5	38.03	2.61	99	133	1	54	0	79	1	21	25	222	69	0	52	150	1	170	1	1.32692		16	2	14	4.3	30	9	1	99	174.5	32.56	2.19	99
162	15	2	1	1	1	2	13.1	0	0	318	3.9	25	10	0.7	103	174.4	33.86	2.35	99	146	1	66	0	80	1		34								0			16	2	7	4.9	25	16	0.8	95.6	174.7	31.37	2.07	98
163	13	2	2	0	1	0	10.3	0	0	305	3.8	24	11	0.7	98.3	153	42.06	2.64	99	127	1	89	1	38	1			152	110	0	34	103	0	118	0	3.23529		14	1	6.2	4.5	25	9	0.6	101.2	151.9	43.93	2.62	99
164	7	1	2	1	0	1	7.5	0	0	245	4.2	24	16	0.6	77.1	139.7	39.51	2.97	99	116	1	70	0	46	1	18	21											8	1	6.1	4.5	24	10	0.6	79.4	143.7	38.51	2.89	99
165	11	2	2	1	1	2	11	0	0	210	4.6	23	8	0.4	81.3	160	31.81	2.34	99	117	0	65	0	52	0	41	59	212	450	1	40	148	1	172	1	11.25		12	2	12.8	4	23	7	0.4	89	163.5	33.34	2.33	99
166	14	1	1	1	1	2	9.8	0	0	237	4.6	19	13	0.6	83.4	156	34.3	2.39	99	120	0	56	0	64	0	53	50	173	452	1	27	81	0	146	1	16.7407		16	0	6.1	4.5	25	11	0.7	82.5	157.5	33.31	2.28	99
167	17	1	1	1	0	1	7.4	0	0	142	4.7	31	11	0.9	85.7	170.99	29	1.77	96	121	0	68	0	53	0	40	31	166	221	1	40	95	0	126	0	5.525		18	1	6.9	4.8	29	10	0.8	81.5	170	28	1.48	93
168	17	1	2	0	1	0	7.5	0	0	91	4.7	26	9	0.7	92	165.3	33.6	1.95	97	106	0	60	0	46	0	23	27	138	72	0	39	84	0	99	0	1.84615		18	2	5.3					97	170	33.62	1.88	97
169	7	1	2	1	1	2	7.3	0	0	126	3.8	22	12	0.6	72.5	134	40.38	2.99	99	139	1	83	1	56	1	15	17											8	2	7.2	4.4	27	10	0.6	79.4	144.5	38.03	2.87	99
170	15	2	1	1	1	2	9.4	0	0	237	4.6	22	12	0.7	97.5	178	30.8	2.1	98									249	2213	1	21		0	228	1	105.381		16	1	5.7	4.8	22	11	0.8	100.5	178.9	31.45	2.08	98
171	13	1	2	1	1	2	12.3	0	0	375	5	20	7	0.5	102.1	162.1	38.92	2.53	99	132	1	68	0	64	1			212	145	1	37	154	1	175	1	3.91892		14	2	5.4	4.4	24	8	0.5	88	162.1	33.54	2.15	98
172	12	1	1	1	1	2	10.2	0	0	400	4.6	24	10	0.9	118.4	168.2	41.9	2.72	99	131	1	73	0	58	1	32	28								0			13	1	5.8	4.2	31	11	0.9	102.6	171.5	34.94	2.46	99
173	15	1	1	1	1	2	7.7	0	0	123	4.6	26	15	0.9	111.9	172.3	37.75	2.59	99	140	1	70	0	70	1			172	59	0	50	107	0	122	0	1.18		16	2	6.2					108.4	172.7	36.4	2.51	99
174	14	2	1	1	1	2	9.4	0	0	276	4.1	25	9	0.5	99	170	34.31	2.41	99	120	0	65	0	55	0	30	27											15	2	5.5	5.1	25	11	0.6	92.9	175.5	30.21	2.03	98
175	13	1	2	1	0	1	10.4	0	0	335	4.8	20	8	0.5	92.2	159.5	36.3	2.41	99	136	1	72	0	64	1			232	173	1	26	200	1	206	1	6.65385		14	1	5.4					90.4	160	35.37	2.26	99
176	13	1	2	1	1	2	11.2	0	0	290	4.3	20	11	0.8	103.7	154.5	43.44	2.67	99	121	0	56	0	65	0													15	2	5.7					97.1	155	40.42	2.47	99
177	13	1	2	0	1	0	7.7	0	0	170	4.3	29	8	0.7	56.5	149.3	25.39	1.49	93	135	1	78	0	57	1	10	17	164	69	0	53	99	0	111	0	1.30189		14	0	6	4.3	32	7	0.7	54.2	149.9	24.16	1.15	87
178	13	1	1	1	1	2	14	0	0	355	4.1	27	10	0.5	69	153.2	29.44	2.1	98	122	0	71	0	51	0													14	2	7.7					80.6	154.7	33.73	2.36	99
179	11	1	1	1	1	2	14	1	0	306	4.8	17	9	0.5	85	158	34.05	2.51	99	155	1	87	1	68	1	22	24	307	116	0	50	248	1	257	1	2.32		12	2	7.8	4.4	25	6	0.4	104.4	166.4	37.76	2.59	99
180	13	1	1	1	1	2	9.6	0	0	313	4.4	27	9	0.7	131.7	180.67	40.41	2.68	99	153	1	87	1	66	1	23	25											14	2	5.6					134	185.6	38.9	2.64	99
181	15	1	2	1	0	1	14	0	0	241	4	26	11	0.6	94.6	177	30.1	1.78	96	135	1	73	0	62	1			310	234	1	35	235	1	275	1	6.68571		16	2	7.3	3.6	24	11	0.8	109.1	174.5	35.88	2.13	98
182	14	1	2	1	0	1	7	0	0	93	4.1	26	10	0.5	119.1	171	40.79	2.53	99	158	1	80	1	78	1	23	18	139	58	0	58	100	0	81	0	1		15	1	5.6	4	25	12	0.7	115.5	170.7	39.7	2.4	99
183	15	1	1	1	1	2	10.5	0	0	323	4.8	24	11	0.7	127.3	192.99	34	2.38	99	150	1	82	1	68	1	150	90	192	311	1	36	110	0	156	1	8.63889		16	2	10.5	5	26	13	0.7	134.3	192.8	36.18	2.5	99
184	11	2	2	1	0	1	9.9	0	0	225	4.5	25	11	0.5	96.3	177.5	30.61	2.24	99	119	1	63	0	56	1													13	1	7.4	4.4	24	12	0.6	105.3	180	32.55	2.22	99
185	14	1	2	1	1	2	11.8	0	0	212	4.4	26	5	0.6	102.6	147.5	47.16	2.7	99	125	1	66	0	59	1	28	19	198	110	0	59	117	0	139	1	1.86441		16	1	6.7	4.7	23	11	0.7	111.2	148	50.77	2.69	99
186	13	1	2	0	1	0	7.7	0	0	110	4.3	27	12	0.7	68.9	159	27.3	1.73	96	117	0	62	0	55	0	15	22	167	64	0	41	125	0	126	0	1.56098		14	2	12.2	4	28	6	0.6	76.1	159.3	30.3	1.89	97
187	13	2	1	1	0	1	8.7	0	0	95	4.5	23	13	0.8	106.7	173.5	35.45	2.49	99	133	1	76	0	57	1	79	53	178	219	1	34	101	0	144	1	6.44118		14	2	6.5	4.7	27	15	0.9	116.7	177	37.31	2.56	99
188	14	1	1	1	1	2	9.8	0	0	299	4.7	28	15	0.8	106	177.5	33.7	2.35	99	108	0	75	0	33	0													15	2	9.1	4.7	28	13	0.8	108	178	34.14	2.35	99
189	12	1	1	1	1	2	13.8	0	0	278		13	13	0.6	103	170	35.6	2.51	99	140	1	78	1	62	1	18	16	207	178	1	32	140	1	175	1	5.5625		13	1	5.9	4.8	28	18	0.8	112.9	174	37.35	2.57	99
190	16	1	2	1	1	2	10.8	0	0	533	4.5	23	7	0.7	79	153	33.8	2	98	111	0	72	0	39	0	31	37	153	385	1	23	59	0	130	0	16.7391		18	2	7.6	4.2	25	10	0.7	83.1	152.5	35.79	2.01	98
191	8	1	2	1	1	2	12.1	0	0	279	4.8	23	13	0.4	82.1	151	36	2.86	99	131	1	69	0	62	1			154	349	1	25	78	0	129	0	13.96		9	2	10.2	4.2	26	8	0.5	96	163	36.19	2.76	99
192	18	1	2	1	1	2	10.9	0	0	423	4.5	22	12	0.7	73.3	146	34.3	1.94	97	133	1	79	0	54	1	51	45	149	142	1	26	103	0	123	0	5.46154		19	2	6.5	4.3	28	7	0.7	78.4	151.7	34.12	1.86	97
193	16	1	2	0	1	0	13.7	0	0	269	5	27	11	0.4	62.5	154.99	26	1.26	90	138	1	88	1	50	1			264	198	1	46	186	1	218	1	4.30435		17	0	6.5	4.1	25	9	0.6	73.2	155	30.51	1.71	96
194	16	1	1	1	1	2	8.7	0	0						92.9	178.5	29.2	1.84	97	110	0	57	0	53	0													17	2	6.4	4.4	27	16	0.8	92.5	180.5	28.43	1.66	95
195	16	1	2	1	1	2	11.6	0	0	364	4.8	20	10	0.7	105	173.2	35.09	2.12	98	115	0	67	0	48	0			251	204	1	35	198	1	216	1	5.82857		17	2	5.3	4.8	20	9	0.6	89.6	173.4	29.84	1.64	95
196	10	1	2	1	1	2	8.9	0	0	372	4.2	27	9	0.6	64.5	137	35	2.6	99	139	1	79	1	60	1	38	59	172	373	1	32	100	0	140	1	11.6562		11	2	9.6	4	24	11	0.5	67	143.5	32.59	2.38	99
197	11	1	1	1	1	2	8.5	0	0	223	3.7	25	13	0.6	117.4	155	48.9	2.84	99	135	1	78	1	57	1			130	111	0	34	77	0	96	0	3.26471		12	1	8	4.2	27	11	0.7	122.6	163.7	45.82	2.8	99
198	11	2	2	1	0	1	7.5	0	0	139	4.5	25	7	0.5	93.9	171.5	31.97	2.35	99	123	1	68	0	55	1	121	75	189	215	1	37	135	1	152	1	5.81081		12	1	6.8	4.4	23	12	0.6	98.7	171.6	33.57	2.37	99
200	15	1	1	1	1	2	13.9	0	0	302	4.9	27	10	0.7	117.5	184	34.76	2.41	99	124	0	77	0	47	0	27	35	240	471	1	37	140	1	203	1	12.7297		16	2	11.1	4.7	29	9	0.7	123.3	188.4	34.79	2.39	99
201	15	1	1	1	1	2	10.5	0	0	246	4.2	27	9	0.7	102	173	34	2.36	99	142	1	71	0	71	1			120	54	0	26	77	0	94	0	2.07692		16	2	10.4	4.1	28	9	0.7	96.16	173	32.1	2.15	98
202	18	1	2	1	0	1	7.1	0	0						104.9	150.5	46.38	2.44	99	93	0	57	0	36	0			155	157	1	47	88	0	108	0	3.34043		19	2	7.6					107.1	152	46.43	2.36	99
204	16	1	1	1	1	2	14	0	1	1138	4.8	8	41	1.9	136.6	180	42.1	2.84	99	109	0	67	0	42	0	43	47											17	2	8.1	4.3	25	15	1	157.4	179.1	49.14	3.14	99
205	16	1	2	1	1	2	8.9	0	0	528	4.4	26	7	0.7	88.9	160	34.7	2.07	98	128	0	72	0	56	0	27	22	141	154	1	30	76	0	111	0	5.13333		18	0	14	4.5	27	7	0.6	64.3	162.6	24.36	0.76	78
206	10	1	1	0	1	0	14	0	0	225	4.4	25	9	0.5	50.38	159	20.1	1.14	87	112	0	69	0	43	0													11	2	7	4.5	27	14	0.6	69.7	154.6	29.21	2.22	99
207	14	1	2	1	1	2	14	1	0	422	5	5	11	0.8	130.5	180	39.2	2.48	99	107	0	55	0	52	0	89	91											16	1	5.7	4.3	21	14	0.8	119.9	173.5	39.89	2.37	99
208	17	1	2	1	1	2	13.7	0	0	223	4.2	24	14	0.5	125.9	178.5	39.5	2.3	99	135	1	74	0	61	1			227	291	1	33	160	1	194	1	8.81818		18	2	6.8	4.6	27	13	0.6	128	176.7	41.06	2.3	99
209	11	2	2	1	1	2	8.6	0	0	215	4.9				68.7	165	25.23	1.65	95	110	0	66	0	44	0	21	21											13	2	12.8	4.7	22	13	0.6	75.7	167.5	26.98	1.72	96
210	14	1	2	1	1	2	8.7	0	0	197	4.7	24	12	0.5	92.8	160.2	36.21	2.35	99	119	0	63	0	56	0	55	48											15	2	6.6					96.1	162	36.67	2.29	99
211	15	1	2	1	1	2	10.7	0	0	255	4.4	25	8	0.5	109.1	167	39.12	2.41	99	122	0	59	0	63	0	27	30											16	2	7.1	4	24	10	0.5	117.8	164.2	43.76	2.5	99
212	17	2	1	0	1	0	11.5	0	0	187	4.4	22	6	0.4	87.3	179	27.25	1.43	92	160	1	92	1	68	1			181	172	1	35	120	0	146	1	4.91429		18	1	5	4.6	27	9	0.7	104	179	32.51	2.07	98
213	16	1	2	0	1	0	11.4	0	0	162	4.6	26	6	0.5	80.8	158.9	32.05	1.93	97	104	0	62	0	42	0	12	16											17	2	8.3	4	28	9	0.6	89.6	159	35.5	2.1	98
214	17	1	2	1	1	2	14	0	0	305	4.1	23	14	0.8	115.6	174.5	38.02	2.22	99	130	1	77	0	53	1	12	25	196	316	1	27	130	0	169	1	11.7037		18	2	6.7	3.9	25	8	0.8	130.6	176.6	41.94	2.31	99
215	12	1	2	1	0	1	10.5	0	0	292	4.6	26	12	0.6	105.1	162	40.11	2.68	99	110	0	63	0	47	0	20	19											13	2	6.3	4.2	26	6	0.5	118.3	165	43.52	2.72	99
216	16	1	1	0	1	0	14	1	0	600	4.6	7	13	1.3	117.4	173.2	39.2	2.68	99	131	1	78	1	53	1			126	89	0	37	63	0	89	0	2.40541		17	2	5.9	4.9	26	10	0.9	115.8	173.5	38.53	2.64	99
217	14	1	2	1	1	2	14	0	0	308	4.3	25	10	0.6	123.7	169	43.3	2.62	99	132	1	80	1	52	1	28	22	159	125	0	28	99	0	131	1	4.46429		15	2	6.8	4.2	26	12	0.7	149.5	165.5	54.66	2.8	99
218	15	1	2	1	1	2	11.3	0	0	199	4.5	25	7	0.5	91.3	165	33.59	2.2	99	123	0	76	0	47	0	37	20	145	70	0	32	103	0	113	0	2.1875		16	2	10.5	3.7	29	10	0.6	96.3	166	35	2.08	98
219	14	1	2	1	0	1	8.8	0	0	208	4.7	25	10	0.5	94.6	164.4	35.05	2.26	99	120	0	59	0	61	0	30	22	275	382	1	42	68	0	233	1	9.09524		15	1	5.7	4.4	28	8	0.6	84.9	164.4	31.46	1.92	97
220	16	1	2	0	1	0	7.6	0	0	103	4.4	28	8	0.8	136.6	175.2	44.6	2.5	99	120	0	59	0	61	0	26	80	165	146	1	32	120	0	133	1	4.5625		18	0	10.7	4.1	24	8	0.7	135.2	176	43.71	2.38	99
221	13	1	2	1	1	2	11.2	0	0	255	4.6	22	10	0.6	66.4	163	25.03	1.35	91	112	0	62	0	50	0			240	176	1	32	164	1	208	1	5.5		14	2	7.1					76.5	164	28.49	1.71	96
222	16	2	2	1	1	2	14	0	0	213	3.5	19	11	0.5	96.6	172	32.65	1.98	98	134	1	76	0	58	1	17	24	151	123	0	40	96	0	111	0	3.075		17	2	10	4.2	27	15	0.7	106.8	173	35.74	2.1	98
223	16	1	1	1	1	2	12.7	0	0	284	4.6	27	10	0.6	123.6	180.6	37.95	2.61	99	140	1	84	1	56	1	16	23	133	47	0	36	89	0	97	0	1.30556		17	2	12.3	4.4	29	7	0.7	126.6	181.8	38.36	2.63	99
224	15	2	2	1	1	2	9.1	0	0	170					98.9	150.5	43.7	2.58	99	106	0	60	0	46	0			170	235	1	36	104	0	134	1	6.52778		16	0	5.6	3.7	22	9	0.6	86.2	151	37.86	2.29	99
225	18	1	1	1	0	1	7	0	0	130	4.5	24	12	0.8	145.5	196.5	37.7	2.55	99	150	1	77	0	73	1	97	62	199	119	0	31	177	1	168	1	3.83871		18	2	6.1	4.6	21	8	0.9	137.9	197.5	35.41	2.33	99
226	15	1	2	1	1	2	12.3	0	0	485	4	22	8	0.6	130	162	50.4	2.74	99	119	0	71	0	48	0			155	104	0	33	117	0	122	0	3.15152		16	2	8.4					140	160.5	54.43	2.75	99
227	16	1	2	1	1	2	12.5	0	0	480	3.8	24	9	0.5	100.2	165.5	36.64	2.18	98	112	0	65	0	47	0	27	19	142	327	1	38	92	0	104	0	8.60526		17	0	8.3	4	27	11	0.6	108.4	165.8	39.49	2.26	99
228	15	1	1	1	1	2	12.5	0	0	157	4.1	22	8	0.5	190.2	156.7	77.58	3.37	99	140	1	92	1	48	1	24	23	176	183	1	50	87	0	126	0	3.66		16	2	10.7	3.7	25	10	0.5	181.4	157.1	73.61	3.49	99
229	16	2	1	0	1	0	14	0	0	623	4.2	26	13	1.1	105.4	166.7	37.99	2.61	99	113	0	63	0	50	0	38	29											17	1	6.3					105.5	168	37.44	2.56	99
230	12	1	2	1	1	2	13.2	0	0	217		23	12	0.5	101.2	167	36.7	2.47	99	146	1	98	1	48	1			194	194	1	43	107	0	151	1	4.51163		14	2	6.2	4.3	25	9	0.6	100.4	168	35.63	2.34	99
231	14	2	1	1	1	2	9.9	0	0	373	4.8	23	12	0.7	157.3	178	49.6	2.95	99	158	1	92	1	66	1			173	928	1	24	53	0	149	1	38.6667		15	1	8.2					163	182.7	48.91	2.71	99
232	15	1	1	1	0	1	7.4	0	0	163	4.2	23	12	0.6	131.6	165.5	48.12	2.97	99	125	0	75	0	50	0	14	32											16	2	13.6	4	26	12	0.6	121.3	166.1	44.03	2.91	99
233	17	2	2	1	1	2	12.8	0	0	515	4.3	17	2	0.7	126.3	170.5	43.51	2.43	99	149	1	75	1	74	1			131	102	0	19	85	0	112	0	5.36842		18	1	6.2	4.1	25	13	0.7	124.7	170.6	42.91	2.32	99
234	15	1	2	0	1	0	11.9	0	0	266	4	26	11	0.6	86.8	152	37.63	2.3	99	115	0	59	0	56	0	37	47											16	2	6.6	4.3	25	16	0.7	78.5	151.7	34.16	2.02	98
235	15	1	2	1	1	2	13.9	0	0	289	4.3	29	8	0.6	111.5	173.4	37.14	2.27	99	124	0	74	0	50	0	35	22	183	128	0	47	131	1	136	1	2.7234		16	2	11.7	4.1	26	12	0.6	115.3	173.5	38.36	2.26	99
236	12	2	2	0	1	0	7.9	0	0	226	2.8	19	8	0.9	68	152.4	29.3	1.99	98	127	1	74	0	53	1													14	2	5.8	4.8	22	21	0.5	69.3	163	26.12	1.48	93
237	17	1	2	1	1	2	14	1	0	289	4.4	11	3	0.4	82.8	161	32	1.8	96	141	1	92	1	49	1			183	67	0	20	160	1	163	1	3.35		18	0	6.6					96.4	160	37.71	2.09	98
238	16	1	1	1	0	1	7.6	0	0	235	4.1	24	11	0.6	164	180	50.6	3.11	99	140	1	70	0	70	1													17	1	14	4.4	23	12	0.7	135.6	181.5	41.23	2.8	99
239	14	2	2	1	0	1	8.4	0	0	213	4.5	25	10	0.5	98.7	153.8	41.79	2.57	99	114	0	63	0	51	0	86	59	270	186	1	51	197	1	219	1	3.64706		15	1	11.6	4.3	24	7	0.4	93.8	154	39.61	2.41	99
240	15	1	2	1	1	2	12.1	0	0	430					107.3	162.5	41	2.48	99	118	0	55	0	63	0													16	1	6.3	4.5	28	13	0.7	105.8	164.8	39.01	2.33	99
241	17	2	2	1	1	2	10.3	0	0	228					119.7	165	44	2.42	99	116	0	80	0	36	0			178	189	1	46	104	0	132	1	4.1087		18	2	7.3	4.2	27	18	0.5	112.5	166.5	40.64	2.23	99
242	14	2	1	0	1	0	8.7	0	0	.					168.4	186.8	48.33	2.93	99	138	1	62	0	76	1			126	397	1	29	44	0	97	0	13.6897		15	0	11.9	2018-04-04	25	12	0.7	164.1	184.5	48.28	2.99	99
243	15	1	2	0	1	0	11.8	0	0	399	4.4	22	19	0.7	85.2	167	30.8	1.87	97	145	1	80	1	65	1													16	2	5.9	4.3	24	18	0.8	90.9	165	33.44	2.01	98
244	17	1	2	1	0	1	7.1	0	0	186	4.7	25	8	0.8	152.9	175.3	49.83	2.6	99	140	1	74	0	66	1	15	18											18	1	6.5	4.5	24	12	0.9	157	175	51.34	2.55	99
245	16	1	1	1	1	2	11	0	0	600	4.2	28	9	0.7	117	183	34.9	2.41	99	143	1	77	0	66	1	24	15	217	386	1	30	158	1	187	1	12.8667		18	1	6.2	4.2	27	13	0.7	117.1	186	33.9	2.25	99
246	13	2	1	1	1	2	11.3	0	0	273	4.7	25	14	0.7	75	163.3	28.12	1.99	98	110	0	63	0	47	0	23	25	206	282	1	31	158	1	175	1	9.09677		14	2	7.6					73.9	164.3	27.42	1.82	97
247	16	1	2	1	0	1	8.6	0	0	98	4.2	24	9	0.6	107.5	165.51	39.3	2.36	99	128	0	71	0	57	0													17	2	9.2	4.3	22	6	0.6	101.2	160.7	39.25	2.28	99
248	13	1	2	1	1	2	10.2	0	0	291	4.3	25	11	,5	93.2	172	31.9	2.09	98	129	1	72	0	57	1			146	231	1	34	89	0	112	0	6.79412		14	2	5.3	3.9	23	7	0.5	96.3	168.5	33.97	2.17	99
249	14	1	2	1	1	2	11.8	1	0	426	4.9	11	7	0.7	105.8	159	42.1	2.57	99	162	1	111	1	51	1			151	159	1	34	92	0	117	0	4.67647		15	1	5.5	4.7	21	12	0.8	102.3	175	33.45	2.06	98
250	12	1	2	1	0	1	7.2	0	0	98	4.4	26	8	0.7	92.26	161.8	35.24	2.41	99						0	42	36	154	211	1	34	78	0	120	0	6.20588		14	1	6.3	4.3	28	10	0.6	89.2	162	34.04	2.22	99
251	15	1	2	1	0	1	9.1	0	0	92	4.5	25	6	0.8	105.8	167.6	37.72	2.37	99	126	0	60	0	66	0	26	37											15	2	9.8	4.3	29	9	0.7	108.5	163	40.9	2.44	99
252	14	2	2	0	1	0	7.9	0	0	130	4.6	23	13	0.6	102.5	164.5	37.94	2.4	99	116	0	65	0	51	0			183	413	1	40	101	0	143	1	10.325		15	1	9.4					101.7	163.5	38.1	2.35	99
253	13	2	1	1	1	2	14	0	0	368	4.4	25	8	0.5	90.1	175.5	29.3	2.06	98	133	1	79	1	54	1			279	683	1	23	151	1	256	1	29.6957		14	2	11.5	4.5				106.6	183.8	31.6	2.2	99
254	10	1	1	1	1	2	9.1	0	0	392	4.3	25	20	0.6	86.9	144	42	2.75	99	127	1	78	1	49	1			184	134	0	29	126	0	155	1	4.62069		11	2	13.8	3.7	25	11	0.6	93.9	152.5	40.44	2.69	99
255	17	1	2	0	1	0	14	0	0	349	4.7	24	8	0.7	75.9	153	32.47	1.89	97	144	1	82	1	62	1													18	2	7.3					82.9	153.5	35.24	1.98	98
256	15	1	2	1	1	2	14	0	0	245	4.4	26	10	0.5	84.4	169.8	29.32	1.7	96	113	0	60	0	53	0	11	27	170	81	0	80	57	0	90	0	1.0125		16	2	7.5	4.5	26	9	0.6	103.6	170.7	35.61	2.11	98
257	15	1	1	1	1	2	9.6	0	0	69	5	24	9	0.8	112.4	182.3	33.87	2.35	99	125	0	60	0	65	0	29	25	316	280	1	50	210	1	266	1	5.6		16	2	6.3	5	26	11	0.8	122.2	184.4	35.99	2.48	99
258	10	1	2	1	1	2	11.5	0	0	265	4.2	24	9	0.4	79.3	160	31	2.36	99	143	1	68	0	75	1													11	2	6.2					93.7	165	34.47	2.46	99
259	10	1	2	1	1	2	8	0	0	190	4.1	21	9	0.5	87.6	136.5	47.5	2.96	99	121	1	85	1	36	1	35	43	192	265	1	24	134	1	168	1	11.0417		11	2	7.6					90.4	144.5	43.36	2.81	99
260	16	2	2	1	1	2	10	0	0	248	4.8	22	8	0.5	125	164.2	46.43	2.55	99	120	0	60	0	60	0	52	39	214	644	1	35	100	0	179	1	18.4		18	2	9.6	4.4	22	11	0.5	126.2	164.3	46.82	2.47	99
261	16	2	2	1	1	2	11.5	0	0	263	4.1	28	14	0.8	103.5	167	37.1	2.25	99	115	0	65	0	50	0	42	32	170	216	1	34	97	0	136	1	6.35294		17	2	5.9					98.9	164.4	36.65	2.13	98
262	14	1	2	1	1	2	13.6	0	0	558					88	164	32.7	2.13	98	118	0	60	0	58	0													15	2	5.3					85.8	163.5	32.14	2.01	98
263	16	1	2	1	1	2	10.1	0	0		4.4				137.9	170	47.72	2.59	99	136	1	87	1	49	1	84	84	172	138	0	38	107	0	134	1	3.63158		17	2	8.3	4.1	29	12	1.1	145	170.5	49.96	2.57	99
264	13	2	2	1	1	2	8.1	0	0	161	4.3	25	8	0.5	108	164	40.2	2.6	99	140	1	70	0	70	1	129	89											14	1	5.1					109.8	165	40.39	2.54	99
265	17	2	2	1	0	1	11.1	0	0	296	4.7	24	12	0.5	115.6	160.2	45.11	2.48	99	138	1	74	0	64	1	30	24	140	216	1	60	37	0	80	0	3.6		18	1	9.9	4.6	27	12	0.5	115.1	160.8	44.58	2.38	99
266	16	1	2	1	1	2	7.4	0	0	161	4.3	27	10	0.8	144.2	163.8	53.74	2.76	99	104	0	65	0	39	0	16	19	182	135	0	31	123	0	151	1	4.35484		17	2	9.4	4	26	11	0.8	147.4	166	53.49	2.67	99
267	11	1	2	1	1	2	10.2	0	0	327	4.6	23	10	0.5	73.3	156	30.3	2.18	99	127	1	66	0	61	1			171	449	1	27	81	0	144	1	16.6296		12	2	5.6	4.2	25	11	0.5	73	163.5	27.35	1.77	96
268	10	1	2	1	1	2	10.7	0	0	331	4.1	23	12	0.5	76.2	132.1	43.7	2.89	99	118	1	77	0	41	1			190	91	0	36	133	1	154	1	2.52778		12	2	8.9	3.9	21	8	0.4	87.3	161.5	33.52	2.4	99
269	18	1	1	0	1	0	11.4	0	0	330	5.4	23	12	1.3	86	167	30.8	2.68	99	109	0	50	0	59	0	48	75											19	0	14	4.6	23	15	0.7	68.6	169	24.06	0.45	67
270	11	1	2	1	1	2	10.5	0	0	262	4.4	21	7	0.5	88.2	150	39.2	2.68	99	127	1	57	0	70	1			78	65	0	27	36	0	51	0	2.40741		13	2	11.3	4.4	23	7	0.5	97.9	149.5	43.87	2.72	99
271	16	1	2	1	1	2	12	0	0	400	4.2	25	12	0.7	126	166.5	45.45	2.54	99	135	1	61	0	74	1			199	178	1	31	141	1	168	1	5.74194		17	2	7.6					137.9	166.5	49.82	2.56	99
272	16	1	2	1	0	1	7.8	0	0	146	4.1	24	10	0.9	130.2	170.4	44.91	2.51	99	121	0	56	0	65	0	12	21	159	92	0	59	80	0	100	0	1.55932		17	0	8.7	4.4	22	9	0.6	132.5	170.8	45.49	2.44	99
273	17	1	2	1	1	2	11.7	0	0	201	4.1	23	11	0.6	121.9	165	44.84	2.47	99	135	1	69	0	66	1	16	18	170	112	0	59	91	0	111	0	1.89831		18	2	12.2	3.9	23	8	0.7	122.8	165	45.17	2.39	99
274	16	1	1	1	1	2	13.1	1	0	460	5.4	20	17	1.1	144.1	193	40.8	2.65	99	164	1	92	1	72	1			280	418	1	41	141	1	239	1	10.1951		17	2	14	4.6	25	14	0.7	135.8	186	39.31	2.69	99
275	13	1	2	1	1	2	14	0	0	514	4.5	29	8	0.7	82	155	34.7	2.33	99	124	1	67	0	57	1													14	2	6.2	4.2	29	5	0.6	92.4	155	38.52	2.46	99
276	16	1	2	1	1	2	9.7	0	0	292	4.5	22	12	0.5	100	158.5	39.9	2.37	99	164	1	96	1	68	1			169	76	0	35	110	0	134	1	2.17143		17	2	10.5	4	22	11	0.5	99.2	162.1	37.81	2.2	99
278	17	2	2	0	1	0	12.6	0	0	218	4.4	25	10	0.5	76.2	158.5	30.38	1.72	96	127	1	66	0	61	1			174	109	0	43	114	0	131	1	2.53488		18	2	6.5	4.5	21	14	0.6	84	159	33.28	1.88	97
279	17	1	2	1	1	2	10	0	0	149	3.2	26	10	0.6	127.5	177.4	40.51	2.31	99	122	0	79	0	43	0													19	2	6.7	4.2	21	13	0.9	137.8	178.2	43.46	2.31	99
281	13	1	1	0	1	0	14	1	0	576	4.1	14	20	1.3	99	161	38.25	2.61	99	113	0	57	0	56	0			245	108	0	43	173	1	202	1	2.51163		14	0	7.5	5.1	26	12	0.6	94.7	165.5	34.63	2.42	99
282	15	1	1	0	1	0	14	0	0	334	4.5	19	6	0.7	93.8	173.9	31.06	2.09	98	161	1	93	1	68	1			212	75	0	40	165	1	172	1	1.875		17	1	5.5					93.7	175	30.64	1.96	98
283	16	1	2	1	0	1	7.4	0	0						117.4	165.5	42.93	2.47	99	132	1	68	0	64	1													17	1	6.7					116.3	167	41.76	2.35	99
284	14	2	2	1	1	2	8.2	0	0	284	4.4	26	12	0.5	99.5	167	35.7	2.28	99	118	0	80	1	38	0			142	72	0	36	93	0	106	0	2		15	2	5.6	4.5	29	11	0.5	102	167	36.63	2.27	99
286	15	1	2	1	0	1	8.9	0	0	204	4.2	28	4	0.6	190	173	63	2.94	99	160	1	80	1	80	1	36	50	202	147	1	26	147	1	176	1	5.65385		16	1	7.1	4.2	28	6	0.6	157.5	172.6	52.95	2.7	99
287	15	1	2	1	1	2	8.4	0	0	348	3.9	26	11	0.7	87.6	168.9	30.75	1.9	97	113	0	57	0	56	0	17	14	116	66	0	40	66	0	76	0	1.65		16	0	9.3					93.1	168.7	32.76	2	98
288	14	1	1	1	0	1	7	0	0	109	4.3	27	13	0.8	143.6	177	45.91	2.88	99	118	0	67	0	51	0	46	34	111	73	0	38	64	0	73	0	1.92105		16	4	5.9	4.2	31	13	1	150.5	178.4	47.36	3	99
290	11	1	2	0	0	0	13	0	1	1139	4.9	15	35	2.9	84.1	151.2	36.84	2.62	99	113	0	61	0	52	0	1478	4444											12	0	5.2	3.9	27	7	0.5	94.4	153.4	40.12	2.67	99
291	16	2	2	1	1	2	10.4	0	0	323	3.9	27	13	0.6	123.5	161	47.6	2.63	99	117	0	61	0	56	0	49	31											17	2	9.1	3.8	28	9	0.6	126.9	162	48.43	2.55	99
292	15	1	2	1	0	1	7.3	0	0	107	4.3	27	5	0.9	117	161.5	44.86	2.57	99	138	1	87	1	51	1	22	24											16	1	6.8	4.5	24	7	0.8	118.3	162.8	44.7	2.49	99
294	17	1	2	1	1	2	11.2	1	1	1194	5.5	8	46	3.9	130	175.8	42.06	2.38	99	140	1	86	1	54	1	33	176	204	173	1	32	143	1	172	1	5.40625		18	1	6.3	4.6	26	7	0.8	136.7	176.1	44.15	2.35	99
296	14	1	2	1	0	1	7.7	0	0	186	3.9	30	6	0.5	87.3	153.5	37.11	2.38	99	96	0	50	0	46	0	19	14	188	110	0	61	99	0	127	0	1.80328		15	1	6.4					77.7	153.5	33.03	2.03	98
297	12	1	2	1	1	2	9.4	0	0	98	4.5	25	11	0.7	117.7	166	42.78	2.72	99	101	0	62	0	39	0	23	41	134	91	0	35	81	0	99	0	2.6		14	2	12.5	4.4	28	12	0.7	117.2	166	42.6	2.63	99
299	15	1	2	1	0	1	8.1	0	0	150	4.9	23	10	0.4	83.35	175	27.26	1.5	93	128	1	82	1	46	1	32	42	147	566	1	35	72	0	112	0	16.1714		16	1	7.3	4.5	24	10	0.6	77.3	175	25.28	1.1	86
300	16	2	1	1	0	1	7.3	0	0	108	4.7	27	13	0.7	88.2	167.5	31.48	2.11	98	133	1	82	1	51	1	71	63	348	327	1	40	252	1	308	1	8.175		17	1	5.8	4.7	29	12	0.7	76.3	168.3	26.98	1.38	92
301	16	2	1	0	1	0	10.5	0	0	194	3.7	27	8	0.7	185.4	190	51.4	3.12	99	138	1	69	0	69	1	344	189	162	313	1	23	112	0	139	1	13.6087		17	0	4.7	4	28	13	1	163.2	191.5	44.57	2.95	99
302	15	1	1	1	1	2	11.3	0	1	356	4.7	24	18	1	119.2	170	41.31	2.75	99	136	1	72	0	64	1	50	31											16	2	5.2	4.3	29	13	0.7	116	174.7	38.07	2.61	99
303	15	2	2	1	0	1	7.2	0	0	120	4.3	27	9	0.6	108.1	157.7	43	2.54	99	141	1	73	0	68	1	27	11	212	298	1	29	123	0	183	1	10.2759		17	1	8.5	4.4	25	11	0.6	116.9	158.6	46.54	2.53	99
304	17	1	1	1	1	2	11.4	0	0	174	5.2	24	15	0.7	118	170	40.83	2.78	99	125	0	81	0	44	0			252	271	1	29	152	1	223	1	9.34483		18	2	5.8	4.9	25	7	0.8	127.1	186	36.79	2.45	99
305	17	1	2	1	0	1	7.5	0	0	131	4.8	23	9	0.5	92.3	165	33.95	1.99	98	112	0	76	0	36	0	40	34											18	1	6.9	4.9	19	13	0.5	91.6	165	33.7	1.89	97
306	10	1	1	1	0	1	7.1	0	0	106	4.4	26	14	0.8	58.9	150.3	26.07	2.06	98	113	0	81	1	32	0	15	29	132	64	0	52	67	0	80	0	1.23077		11	1	6	4.3	25	11	0.9	60.9	157	24.74	1.72	96
307	17	2	1	1	1	2	7.8	0	0	150	4.5	24	14	0.9	87	164	32.4	2.15	98	139	1	84	1	55	1	95	49	255	378	1	29	208	1	226	1	13.0345		18	1	6.4					82.7	165.5	30.24	1.81	96
308	17	1	2	1	1	2	10.9	0	0	367	3.5	30	7	0.4	103	171	35.2	2.06	98	112	0	62	0	50	0			112	422	1	11	50	0	101	0	38.3636		18	2	8	4	25	12	0.4	106.4	172.9	35.65	2.01	98
309	16	2	1	1	0	1	7.1	0	0	97	4.4	29	13	0.6	120	165.6	43.82	2.9	99	135	1	66	0	69	1													17	1	8.4	4.2	27	14	0.5	119.3	167	42.84	2.88	99
310	11	2	2	0	1	0	13.1	0	0	610	4.5	20	13	0.6	77.4	164.5	28.65	2.06	98	110	0	63	0	47	0													12	1	5.6	5	24	8	0.6	83.2	167.8	29.59	2.02	98
311	15	1	2	1	1	2	13.5	0	0	518	4.3	29	11	0.8	91.2	168	32.3	1.97	98	119	0	78	0	41	0	18	15	175	342	1	26	132	1	149	1	13.1538		17	2	10.6	4	29	13	0.7	95.5	168.7	33.61	1.97	98
312	17	1	2	1	1	2	14	1	0	365	5.1	14	2	1	124.8	167	44.8	2.47	99	115	0	55	0	60	0					0								18	2	5.8	4.2	26	10	0.9	130.8	166.5	47.25	2.46	99
313	14	2	1	1	0	1	8.3	0	0	170	4.8	23	11	0.4	138.6	175.1	45.27	2.86	99	149	1	74	0	75	1	325	98	173	176	1	42	120	0	131	1	4.19048		15	2	6.5					130.8	178	41.35	2.76	99
314	10	1	2	1	1	2	7.9	0	0	106	4.8	26	11	0.6	70.1	155.5	29.5	2.3	99	124	0	65	0	59	0			191	161	1	33	115	0	158	1	4.87879		11	1	5.1	4.4	29	8	0.6	73	159.4	28.77	2.12	98
[truncated: 50 more columns]
